# Supplementary material for: Exome Sequencing Reveals Novel Germline Variants in Breast Cancer Patients in the Southernmost Region of Thailand
Source: J Pers Med. 2023 Nov 9;13(11):1587. doi: 10.3390/jpm13111587 (PMC10672121; doi:10.3390/jpm13111587)
Supplement: Supplementary file 1 [file jpm-13-01587-s001.zip]

Archive with 1 entries (1 files):
- jpm-2666011-supplementary.xlsx
